# Supplementary material for: Formation of Iron (Hydr)Oxide Nanoparticles with a pH-Clock
Source: Nanomaterials (Basel). 2022 Oct 25;12(21):3743. doi: 10.3390/nano12213743 (PMC9653707; doi:10.3390/nano12213743)
Supplement: Supplementary file 1 [file nanomaterials-12-03743-s001.zip]

Archive with 3 entries (3 files):
- nanomaterials-1889520-supplementary.pdf
- Video S1 1 mM Fe(II)_Magnetite.mp4
- Video S2 2 mM Fe(II)_Lepidocrocite.mp4
